# Supplementary material for: Comparison between Effects of Retroactivity and Resource Competition upon Change in Downstream Reporter Genes of Synthetic Genetic Circuits
Source: Life (Basel). 2019 Mar 26;9(1):30. doi: 10.3390/life9010030 (PMC6463139; doi:10.3390/life9010030)
Supplement: Supplementary file 1 [file life-09-00030-s001.zip]

Archive with 6 entries (6 files):
- 0320 supplymentary/Supplymentary Movie 1.avi
- 0320 supplymentary/Supplymentary Movie 2.avi
- 0320 supplymentary/Supplymentary Movie 3.avi
- 0320 supplymentary/Supplymentary Movie 4.avi
- 0320 supplymentary/Supplymentary Movie 5.avi
- 0320 supplymentary/supporting_information.pdf
